# Supplementary material for: Serum Level of miR-1 and miR-155 as Potential Biomarkers of Stress-Resilience of NET-KO and SWR/J Mice
Source: Cells. 2020 Apr 9;9(4):917. doi: 10.3390/cells9040917 (PMC7226811; doi:10.3390/cells9040917)
Supplement: Supplementary file 1 [file cells-09-00917-s001.zip]

Archive with 5 entries (4 files):
- Solich et al supplementary materials/
- Solich et al supplementary materials/Table S1.docx
- Solich et al supplementary materials/Table S2.xlsx
- Solich et al supplementary materials/Table S3.xlsx
- Solich et al supplementary materials/Table S4.xlsx
