# Supplementary material for: Serum Level of miR-1 and miR-155 as Potential Biomarkers of Stress-Resilience of NET-KO and SWR/J Mice
Source: Cells. 2020 Apr 9;9(4):917. doi: 10.3390/cells9040917 (PMC7226811; doi:10.3390/cells9040917)
Supplement: Supplementary file 1 [file cells-09-00917-s001.zip › Solich et al supplementary materials/Table S2.xlsx]

## Sheet: Arkusz1
Table S2.
Card A		Card B
Mamm U6-66666620 CNRQ		Mamm U6-001973 CNRQ
mmu-let-7b-000378 CNRQ		hsa-miR-140-3p-002234 CNRQ
mmu-let-7c-000379 CNRQ		hsa-miR-149-002255 CNRQ
mmu-let-7d-002283 CNRQ		hsa-miR-15b#-002173 CNRQ
mmu-let-7e-002406 CNRQ		hsa-miR-183#-002270 CNRQ
mmu-let-7g-002282 CNRQ		hsa-miR-200b-001800 CNRQ
mmu-let-7i-002221 CNRQ		hsa-miR-200c-000505 CNRQ
mmu-miR-1-002222 CNRQ		hsa-miR-206-000510 CNRQ
mmu-miR-100-000437 CNRQ		hsa-miR-213-000516 CNRQ
mmu-miR-101a-002253 CNRQ		hsa-miR-214#-002293 CNRQ
mmu-miR-106a-002459 CNRQ		hsa-miR-214-000517 CNRQ
mmu-miR-106b-000442 CNRQ		hsa-miR-22#-002301 CNRQ
mmu-miR-10a-000387 CNRQ		hsa-miR-22-000398 CNRQ
mmu-miR-122-002245 CNRQ		hsa-miR-223-000526 CNRQ
mmu-miR-125a-5p-002198 CNRQ		hsa-miR-29a#-002447 CNRQ
mmu-miR-125b-5p-000449 CNRQ		hsa-miR-30a-3p-000416 CNRQ
mmu-miR-126-3p-002228 CNRQ		hsa-miR-30e-3p-000422 CNRQ
mmu-miR-126-5p-000451 CNRQ		hsa-miR-324-3p-000579 CNRQ
mmu-miR-127-000452 CNRQ		hsa-miR-378-000567 CNRQ
mmu-miR-128a-002216 CNRQ		hsa-miR-421-002700 CNRQ
mmu-miR-129-3p-001184 CNRQ		hsa-miR-423-3P-002626 CNRQ
mmu-miR-130a-000454 CNRQ		hsa-miR-455-001280 CNRQ
mmu-miR-130b-000456 CNRQ		hsa-miR-9#-002231 CNRQ
mmu-miR-132-000457 CNRQ		hsa-miR-93#-002139 CNRQ
mmu-miR-133a-002246 CNRQ		mmu-let-7a#-002478 CNRQ
mmu-miR-133b-002247 CNRQ		mmu-miR-101b-002531 CNRQ
mmu-miR-135b-002261 CNRQ		mmu-miR-1198-002780 CNRQ
mmu-miR-136-002511 CNRQ		mmu-miR-1274a-121150_mat CNRQ
mmu-miR-138-002284 CNRQ		mmu-miR-1839-5p-121135_mat CNRQ
mmu-miR-139-5p-002289 CNRQ		mmu-miR-18a#-002490 CNRQ
mmu-miR-140-001187 CNRQ		mmu-miR-193#-002577 CNRQ
mmu-miR-141-000463 CNRQ		mmu-miR-1937b-241023_mat CNRQ
mmu-miR-142-3p-000464 CNRQ		mmu-miR-1937c-241011_mat CNRQ
mmu-miR-143-002249 CNRQ		mmu-miR-212-002551 CNRQ
mmu-miR-145-002278 CNRQ		mmu-miR-2134-241120_mat CNRQ
mmu-miR-146a-000468 CNRQ		mmu-miR-2138-241080_mat CNRQ
mmu-miR-146b-001097 CNRQ		mmu-miR-2146-241082_mat CNRQ
mmu-miR-148a-000470 CNRQ		mmu-miR-2182-241119_mat CNRQ
mmu-miR-148b-000471 CNRQ		mmu-miR-24-2#-002494 CNRQ
mmu-miR-150-000473 CNRQ		mmu-miR-29b#-002497 CNRQ
mmu-miR-151-3p-001190 CNRQ		mmu-miR-31#-002495 CNRQ
mmu-miR-152-000475 CNRQ		mmu-miR-322#-002506 CNRQ
mmu-miR-155-002571 CNRQ		mmu-miR-322-001059 CNRQ
mmu-miR-15a-000389 CNRQ		mmu-miR-34c#-002584 CNRQ
mmu-miR-15b-000390 CNRQ		mmu-miR-374-5p-001319 CNRQ
mmu-miR-16-000391 CNRQ		mmu-miR-376b#-002451 CNRQ
mmu-miR-17-002308 CNRQ		mmu-miR-674#-001956 CNRQ
mmu-miR-182-002599 CNRQ		mmu-miR-706-001641 CNRQ
mmu-miR-184-000485 CNRQ		mmu-miR-720-001629 CNRQ
mmu-miR-185-002271 CNRQ		mmu-miR-872#-002542 CNRQ
mmu-miR-186-002285 CNRQ		mmu-miR-877#-002548 CNRQ
mmu-miR-188-5p-002320 CNRQ		rno-miR-146B-002755 CNRQ
mmu-miR-18a-002422 CNRQ		rno-miR-20b-001326 CNRQ
mmu-miR-191-002299 CNRQ		rno-miR-664-001323 CNRQ
mmu-miR-192-000491 CNRQ		rno-miR-7#-001338 CNRQ
mmu-miR-193b-002467 CNRQ		rno-miR-7a#-002062 CNRQ
mmu-miR-194-000493 CNRQ
mmu-miR-195-000494 CNRQ
mmu-miR-199a-3p-002304 CNRQ
mmu-miR-19a-000395 CNRQ
mmu-miR-19b-000396 CNRQ
mmu-miR-200a-000502 CNRQ
mmu-miR-200b-002251 CNRQ
mmu-miR-200c-002300 CNRQ
mmu-miR-203-000507 CNRQ
mmu-miR-204-000508 CNRQ
mmu-miR-205-000509 CNRQ
mmu-miR-20a-000580 CNRQ
mmu-miR-20b-001014 CNRQ
mmu-miR-21-000397 CNRQ
mmu-miR-210-000512 CNRQ
mmu-miR-214-002306 CNRQ
mmu-miR-215-001200 CNRQ
mmu-miR-218-000521 CNRQ
mmu-miR-221-000524 CNRQ
mmu-miR-222-002276 CNRQ
mmu-miR-223-002295 CNRQ
mmu-miR-224-002553 CNRQ
mmu-miR-24-000402 CNRQ
mmu-miR-25-000403 CNRQ
mmu-miR-26a-000405 CNRQ
mmu-miR-26b-000407 CNRQ
mmu-miR-27a-000408 CNRQ
mmu-miR-27b-000409 CNRQ
mmu-miR-28-000411 CNRQ
mmu-miR-296-5p-000527 CNRQ
mmu-miR-29a-002112 CNRQ
mmu-miR-29c-000587 CNRQ
mmu-miR-301a-000528 CNRQ
mmu-miR-301b-002600 CNRQ
mmu-miR-30a-000417 CNRQ
mmu-miR-30b-000602 CNRQ
mmu-miR-30c-000419 CNRQ
mmu-miR-30d-000420 CNRQ
mmu-miR-30e-002223 CNRQ
mmu-miR-31-000185 CNRQ
mmu-miR-320-002277 CNRQ
mmu-miR-322-001076 CNRQ
mmu-miR-324-3p-002509 CNRQ
mmu-miR-324-5p-000539 CNRQ
mmu-miR-328-000543 CNRQ
mmu-miR-331-3p-000545 CNRQ
mmu-miR-335-5p-000546 CNRQ
mmu-miR-337-5p-002515 CNRQ
mmu-miR-340-5p-002258 CNRQ
mmu-miR-342-3p-002260 CNRQ
mmu-miR-34a-000426 CNRQ
mmu-miR-34b-3p-002618 CNRQ
mmu-miR-34c-000428 CNRQ
mmu-miR-350-002530 CNRQ
mmu-miR-361-000554 CNRQ
mmu-miR-362-3p-002616 CNRQ
mmu-miR-365-001020 CNRQ
mmu-miR-375-000564 CNRQ
mmu-miR-376c-002450 CNRQ
mmu-miR-382-000572 CNRQ
mmu-miR-384-5p-002602 CNRQ
mmu-miR-409-3p-002332 CNRQ
mmu-miR-429-001077 CNRQ
mmu-miR-434-3p-002604 CNRQ
mmu-miR-449a-001030 CNRQ
mmu-miR-451-001141 CNRQ
mmu-miR-484-001821 CNRQ
mmu-miR-486-001278 CNRQ
mmu-miR-491-001630 CNRQ
mmu-miR-495-001663 CNRQ
mmu-miR-497-001346 CNRQ
mmu-miR-511-002549 CNRQ
mmu-miR-532-3p-002355 CNRQ
mmu-miR-532-5p-001518 CNRQ
mmu-miR-574-3p-002349 CNRQ
mmu-miR-652-002352 CNRQ
mmu-miR-671-3p-002322 CNRQ
mmu-miR-672-002327 CNRQ
mmu-miR-676-001959 CNRQ
mmu-miR-685-001670 CNRQ
mmu-miR-708-002341 CNRQ
mmu-miR-744-002324 CNRQ
mmu-miR-872-002264 CNRQ
mmu-miR-9-000583 CNRQ
mmu-miR-92a-000430 CNRQ
mmu-miR-93-001090 CNRQ
mmu-miR-99a-000435 CNRQ
rno-miR-1-002064 CNRQ
rno-miR-345-3p-002061 CNRQ
rno-miR-347-001334 CNRQ
