# Supplementary material for: Serum Level of miR-1 and miR-155 as Potential Biomarkers of Stress-Resilience of NET-KO and SWR/J Mice
Source: Cells. 2020 Apr 9;9(4):917. doi: 10.3390/cells9040917 (PMC7226811; doi:10.3390/cells9040917)
Supplement: Supplementary file 1 [file cells-09-00917-s001.zip › Solich et al supplementary materials/Table S3.xlsx]

## Sheet: Arkusz1
Table S3.
ID	Gene name
NETKO CON vs WT CON
mu-mir-375-3p
mmu-mir-204-5p
mmu-mir-495-3p
mmu-mir-194-5p
mmu-mir-155-5p
mmu-mir-1a-3p
Lpin1	lipin 1
Hdac4	histone deacetylase 4
Rheb	Ras homolog enriched in brain
Ets1	E26 avian leukemia oncogene 1, 5' domain
Mef2a	myocyte enhancer factor 2A
Jarid2	jumonji, AT rich interactive domain 2
Sh3bgrl	SH3-binding domain glutamic acid-rich protein like
Rictor	RPTOR independent companion of MTOR, complex 2
Gsk3b	glycogen synthase kinase 3 beta
Rnf6	ring finger protein (C3H2C3 type) 6
Kras	Kirsten rat sarcoma viral oncogene homolog
Fzd6	frizzled class receptor 6
Tdrd1	tudor domain containing 1
Pgm3	phosphoglucomutase 3
Set	SET nuclear oncogene
Tmem41b	transmembrane protein 41B
SWR/J CON vs WT CON
mmu-mir-20a-5p
mmu-mir-106a-5p
mmu-mir-106b-5p
mmu-mir-20b-5p
mmu-mir-93-5p
mmu-mir-155-5p
mmu-mir-222-3p
mmu-mir-376c-3p
mmu-mir-1a-3p
Il10rb	interleukin 10 receptor, beta
Morf4l1	mortality factor 4 like 1
Pcdh10	protocadherin 10
Larp1	La ribonucleoprotein domain family, member 1
Fgfr1op2	FGFR1 oncogene partner 2
Pdp2	pyruvate dehyrogenase phosphatase catalytic subunit 2
Fam227a	family with sequence similarity 227, member A
Ago4	argonaute RISC catalytic subunit 4
Nedd4l	neural precursor cell expressed, developmentally down-regulated gene 4-like
Ppp1r3b	protein phosphatase 1, regulatory subunit 3B
Mctp2	multiple C2 domains, transmembrane 2
Neurl1b	neuralized E3 ubiquitin protein ligase 1B
Cd28	CD28 antigen
Timp2	tissue inhibitor of metalloproteinase 2
Id1	inhibitor of DNA binding 1, HLH protein
Ubxn2a	UBX domain protein 2A
Kdm2a	lysine (K)-specific demethylase 2A
Stat3	signal transducer and activator of transcription 3
Mef2c	myocyte enhancer factor 2C
Ptp4a2	protein tyrosine phosphatase 4a2
Zbtb41	zinc finger and BTB domain containing 41
St8sia3	ST8 alpha-N-acetyl-neuraminide alpha-2,8-sialyltransferase 3
Vegfa	vascular endothelial growth factor A
mmu-mir-204-5p
mmu-mir-434-3p
Sqstm1	sequestosome 1
Rs1	retinoschisis (X-linked, juvenile) 1 (human)
Arid4b	AT rich interactive domain 4B (RBP1-like)
Ets1	E26 avian leukemia oncogene 1, 5' domain
mmu-mir-146b-5p
mmu-mir-15b-5p
mmu-mir-125b-5p
mmu-mir-486a-5p
Fgl2	fibrinogen-like protein 2
Cpeb1	cytoplasmic polyadenylation element binding protein 1
Gata5	GATA binding protein 5
Arvcf	armadillo repeat gene deleted in velocardiofacial syndrome
ULK1	unc-51 like kinase 1
Osr1	odd-skipped related transcription factor 1
Tox4	TOX high mobility group box family member 4
Sgk3	serum/glucocorticoid regulated kinase 3
Gpr157	G protein-coupled receptor 157
Hbp1	high mobility group box transcription factor 1
Sfpi1	spleen focus forming virus (SFFV) proviral integration oncogene
Rtl1	retrotransposon Gaglike 1
Hdac4	histone deacetylase 4
Hif1a	hypoxia inducible factor 1, alpha subunit
Hipk3	homeodomain interacting protein kinase 3
Ddx19b	DEAD (Asp-Glu-Ala-Asp) box polypeptide 19b
Bmp4	bone morphogenetic protein 4
Mapk14	mitogen-activated protein kinase 14
Cdh1	cadherin 1
Fgfr2b	transgene insertion 1.3, Jeffrey A Whitsett
Mylip	myosin regulatory light chain interacting protein
Ube2n	ubiquitin-conjugating enzyme E2N
Pax7	paired box 7
Kcnk6	potassium inwardly-rectifying channel, subfamily K, member 6
Tacc1	transforming, acidic coiled-coil containing protein 1
Pten	phosphatase and tensin homolog
Rragd	Ras-related GTP binding D
Jarid2	jumonji, AT rich interactive domain 2
Mef2a	myocyte enhancer factor 2A
Rheb	Ras homolog enriched in brain
Trp53inp1	transformation related protein 53 inducible nuclear protein 1
mmu-mir-25-3p
mmu-mir-127-3p
mmu-mir-126a-3p
NET-KO RS and SWR/J RS vs WT RS
mmu-mir-362-3p
mmu-mir-324-3p
mmu-mir-19b-3p
mmu-mir-150-5p
mmu-mir-194-5p
mmu-mir-155-5p
mmu-mir-200a-3p
mmu-mir-1a-3p
mmu-mir-134-5p
mmu-mir-350-3p
mmu-mir-421-3p
mmu-mir-214-3p
mmu-mir-574-3p
mmu-mir-146a-5p
Abl2	v-abl Abelson murine leukemia viral oncogene 2 (arg, Abelson-related gene)
Acvr1b	activin A receptor, type 1B
Adcyap1r1	adenylate cyclase activating polypeptide 1 receptor 1
Asxl2	additional sex combs like 2, transcriptional regulator
Enpp4	ectonucleotide pyrophosphatase/phosphodiesterase 4
Ets1	E26 avian leukemia oncogene 1, 5' domain
Cadm3	cell adhesion molecule 3
Gabpb2	GA repeat binding protein, beta 2
Rictor	RPTOR independent companion of MTOR, complex 2
Fat3	FAT atypical cadherin 3
Mef2a	myocyte enhancer factor 2A
Tcf4	transcription factor 4
Slc24a2	solute carrier family 24 (sodium/potassium/calcium exchanger), member 2
Ric3	RIC3 acetylcholine receptor chaperone
Zeb2	zinc finger E-box binding homeobox 2
Whsc1l1	nuclear receptor binding SET domain protein 3
Scg2	secretogranin II
Ncan	neurocan
Npy1r	neuropeptide Y receptor Y1
Tet1	tet methylcytosine dioxygenase 1
Slc10a2	solute carrier family 10, member 2
Map3k12	mitogen-activated protein kinase kinase kinase 12
Crim1	cysteine rich transmembrane BMP regulator 1 (chordin like)
Set	SET nuclear oncogene
Gsk3b	glycogen synthase kinase 3 beta
Larp1	La ribonucleoprotein domain family, member 1
Evi2b	ecotropic viral integration site 2b
Wdr85	diphthamine biosynethesis 7
Nufip2	nuclear fragile X mental retardation protein interacting protein 2
Tagap1	T cell activation GTPase activating protein 1
Rnf6	ring finger protein (C3H2C3 type) 6
Fam227a	family with sequence similarity 227, member A
Tdrd1	tudor domain containing 1
Plxna4	plexin A4
Mill1	MHC I like leukocyte 1
Sgk3	serum/glucocorticoid regulated kinase 3
Nup133	nucleoporin 133
Jhdm1d	lysine (K)-specific demethylase 7A
Homez	homeodomain leucine zipper-encoding gene
Dixdc1	DIX domain containing 1
Ctif	CBP80/20-dependent translation initiation factor
Zfp408	zinc finger protein 408
Btbd16	BTB (POZ) domain containing 16
Ehbp1l1	EH domain binding protein 1-like 1
Zfp882	zinc finger protein 882
Gm14420	zinc finger protein 970
Chrna1	cholinergic receptor, nicotinic, alpha polypeptide 1 (muscle)
Mc1r	melanocortin 1 receptor
9930021J03Rik	RIKEN cDNA 9930021J03 gene
Csnk1e	casein kinase 1, epsilon
Gtf2i	general transcription factor II I
Hdac4	histone deacetylase 4
Hif1an	hypoxia-inducible factor 1, alpha subunit inhibitor
Hipk3	homeodomain interacting protein kinase 3
D230025D16Rik	RIKEN cDNA D230025D16 gene
Aicda	activation-induced cytidine deaminase
Ttyh3	tweety family member 3
Akap2	paralemmin A kinase anchor protein
Akap9	A kinase (PRKA) anchor protein (yotiao) 9
Alkbh5	alkB homolog 5, RNA demethylase
Ifnar1	interferon (alpha and beta) receptor 1
Diap2	diaphanous related formin 2
Anxa5	annexin A5
Arf3	ADP-ribosylation factor 3
Atp6v1b2	ATPase, H+ transporting, lysosomal V1 subunit B2
Baz2a	bromodomain adjacent to zinc finger domain, 2A
Etv3	ets variant 3
Faf2	Fas associated factor family member 2
Fam104a	family with sequence similarity 104, member A
Lnpep	leucyl/cystinyl aminopeptidase
Lonrf1	LON peptidase N-terminal domain and ring finger 1
Cadm2	cell adhesion molecule 2
Fem1b	fem 1 homolog b
Rab3c	RAB3C, member RAS oncogene family
Gja1	gap junction protein, alpha 1
Rasgrp1	RAS guanyl releasing protein 1
Chic1	cysteine-rich hydrophobic domain 1
Mpv17	MpV17 mitochondrial inner membrane protein
Rc3h2	ring finger and CCCH-type zinc finger domains 2
Clock	circadian locomotor output cycles kaput
Gnao1	guanine nucleotide binding protein, alpha O
Cnot6	CCR4-NOT transcription complex, subunit 6
Cnr1	cannabinoid receptor 1 (brain)
Heg1	heart development protein with EGF-like domains 1
Ercc6	excision repair cross-complementing rodent repair deficiency, complementation group 6
Dcx	doublecortin
Hyal1	hyaluronoglucosaminidase 1
Igf1	insulin-like growth factor 1
Nudcd3	NudC domain containing 3
Usp45	ubiquitin specific petidase 45
Dpysl2	dihydropyrimidinase-like 2
Efnb2	ephrin B2
Eif4g2	eukaryotic translation initiation factor 4, gamma 2
Slc43a2	solute carrier family 43, member 2
Nipal3	NIPA-like domain containing 3
Fadd	Fas (TNFRSF6)-associated via death domain
Soga1	suppressor of glucose, autophagy associated 1
Ssr1	signal sequence receptor, alpha
Ppm1f	protein phosphatase 1F (PP2C domain containing)
Fbxl14	F-box and leucine-rich repeat protein 14
Stat1	signal transducer and activator of transcription 1
Myb	myeloblastosis oncogene
Magt1	magnesium transporter 1
Maml1	mastermind like transcriptional coactivator 1
Flnb	filamin, beta
Prrg3	proline rich Gla (G-carboxyglutamic acid) 3 (transmembrane)
Gatsl2	cytosolic arginine sensor for mTORC1 subunit 2
Syt1	synaptotagmin I
Syt11	synaptotagmin XI
Slc6a17	solute carrier family 6 (neurotransmitter transporter), member 17
Tbc1d22b	TBC1 domain family, member 22B
Fzd6	frizzled class receptor 6
Smarca4	SWI/SNF related, matrix associated, actin dependent regulator of chromatin, subfamily a, member 4
Gfod1	glucose-fructose oxidoreductase domain containing 1
Igf1r	insulin-like growth factor I receptor
Tmem151b	transmembrane protein 151B
Tnrc6b	trinucleotide repeat containing 6b
Slc25a46	solute carrier family 25, member 46
Ttc3	tetratricopeptide repeat domain 3
Scrt2	scratch family zinc finger 2
Phtf2	putative homeodomain transcription factor 2
Vegfa	vascular endothelial growth factor A
Ubap2l	ubiquitin-associated protein 2-like
Zfp521	zinc finger protein 521
Rgl1	ral guanine nucleotide dissociation stimulator,-like 1
Skil	SKI-like
Mid2	midline 2
Slc12a2	solute carrier family 12, member 2
Wnk1	WNK lysine deficient protein kinase 1
Purb	purine rich element binding protein B
Smg7	Smg-7 homolog, nonsense mediated mRNA decay factor (C. elegans)
Nrp2	neuropilin 2
Snx30	sorting nexin family member 30
Zfp516	zinc finger protein 516
Shc4	SHC (Src homology 2 domain containing) family, member 4
Tmem245	transmembrane protein 245
Mtmr6	myotubularin related protein 6
Tmod2	tropomodulin 2
Ptpn3	protein tyrosine phosphatase, non-receptor type 3
Ywhab	tyrosine 3-monooxygenase/tryptophan 5-monooxygenase activation protein, beta polypeptide
Zeb1	zinc finger E-box binding homeobox 1
Pea15a	phosphoprotein enriched in astrocytes 15A
Stx17	syntaxin 17
Rheb	Ras homolog enriched in brain
Rnf44	ring finger protein 44
Slc6a8	solute carrier family 6 (neurotransmitter transporter, creatine), member 8
Zfp866	zinc finger protein 866
Zfp652	zinc finger protein 652
mmu-mir-409-3p
mmu-mir-135a-5p
