# Supplementary material for: Serum Level of miR-1 and miR-155 as Potential Biomarkers of Stress-Resilience of NET-KO and SWR/J Mice
Source: Cells. 2020 Apr 9;9(4):917. doi: 10.3390/cells9040917 (PMC7226811; doi:10.3390/cells9040917)
Supplement: Supplementary file 1 [file cells-09-00917-s001.zip › Solich et al supplementary materials/Table S4.xlsx]

## Sheet: Arkusz1
Table S4
NET-KO CON vs WT CON
Primary bile acid biosynthesis
Fatty acid metabolism
Fatty acid biosynthesis
MAPK signaling pathway
Thyroid hormone signaling pathway
Signaling pathways regulating pluripotency of stem cells
Melanogenesis
Glioma
ErbB signaling pathway
Choline metabolism in cancer
Glycosaminoglycan biosynthesis - heparan sulfate/heparin
Adherens junction
Proteoglycans in cancer
Gap junction
Estrogen signaling pathway
Hippo signaling pathway
Pathways in cancer
GnRH signaling pathway
Colorectal cancer
Endocytosis
Lysine degradation
SWR/J CON vs WT CON
Estrogen signaling pathway
Fatty acid biosynthesis
Endocitosis
Cell cycle
Prostate cancer
HTLV-I interaction
Neurotrophin signaling pathway
Viral carcinogenesis
Pathways in cancer
Chronic myeloid leukemia
Hepatitis B
Glioma
Pancreatic cancer
Non-small cell lung cancer
Protein processing in endoplasmic reticulum
N-Glycan biosynthesis
ErbB signaling pathway
Proteoglycans in cancer
Adherens junction
TGF-beta signaling pathway
Hippo signaling pathway
Choline metabolism in cancer
MAPK signaling pathway
Axon guidance
Thyroid hormone signaling pathway
Lysine degradation
Renal cell carcinoma
T cell receptor signaling pathway
FoxO signaling pathway
Insulin signaling pathway
Acute myeloid leukemia
Colorectal cancer
Endometrial cancer
NET-KO RS and SWR/J RS vs WT RS
Glycosaminoglycan biosynthesis - heparan sulfate/heparin
Lysine degradation
Endocitosis
Pathways in cancer
Hippo signaling pathway
Adherens junction
Proteoglycans in cancer
Thyroid hormone signaling pathway
Prion diseases
Fatty acid biosynthesis
Steroid biosynthesis
Primary bile acid biosynthesis
Fatty acid metabolism
Fatty acid degradation
Fatty acid elongation
